# Supplementary material for: ID2 Promotes Lineage Transition of Prostate Cancer through FGFR and JAK-STAT Signaling
Source: Cancers (Basel). 2024 Jan 17;16(2):392. doi: 10.3390/cancers16020392 (PMC10814654; doi:10.3390/cancers16020392)
Supplement: Supplementary file 1 [file cancers-16-00392-s001.zip]

Archive with 3 entries (3 files):
- Figure S5.zip
- Supplementary Figure.pdf
- Supplementary table.xlsx
